# Supplementary material for: 2,3,5,4′-Tetrahydroxystilbene-2-O-β-D-glucoside (TSG) from Polygonum multiflorum Thunb.: A Systematic Review on Anti-Aging
Source: Int J Mol Sci. 2025 Apr 4;26(7):3381. doi: 10.3390/ijms26073381 (PMC11989756; doi:10.3390/ijms26073381)
Supplement: Supplementary file 1 [file ijms-26-03381-s001.zip]

Archive with 2 entries (2 files):
- Supplementary Table S1. Search strategy.pdf
- Supplementary Table S2. Summary of recent studies (2020--2024) on the effects of other extracts against aging and a.pdf
